# Supplementary material for: Key genes as stress indicators in the ubiquitous diatom Skeletonema marinoi
Source: BMC Genomics. 2015 May 28;16(1):411. doi: 10.1186/s12864-015-1574-5 (PMC4445783; doi:10.1186/s12864-015-1574-5)
Supplement: Additional file 1: — Lists selected genes of interest, their abbreviations and functions, sequences of forward and reverse primers, efficiencies (E) and correlation factor (R). Gene abbreviations used are: Heat shock proteins (HSP), luminal binding protein (LBP), aldehyde dehydrogenases (ALDH), succinate dehydrogenase (SSD), betaine ALDH (BALDH), glutathione synthase (GSH-S), glutathione peroxidase (GPX), glutathione reductase (GR), glutathione S-transferase (GST), catalase (CAT), superoxide dismutase (SOD), ascorbate peroxidase (AP), tocopherol cyclase (TOCC), glycolate oxidase (GOX), ATP-binding cassette transporter (ABC). [file 12864_2015_1574_MOESM1_ESM.xls]

## Sheet: Foglio1
Additional file 1. Genes of interest.
GENES OF INTEREST	Abbr	FUNCTIONS	PRIMER F	PRIMER R	E (%)	R
Heat shock protein 70_1	HSP70_1	Generic stress response	TGCGCATATCACTGAGGAAG	ACCGTAACAGCAGGGTCAAC	94	0.9931
Heat shock protein 70_4	HSP70_4	Generic stress response	CGTGCTCTTTCCTCACAACA	TCAGCATCCTCAAGAACACG	97	0.9985
Heat shock protein 90	HSP90	Generic stress response	CAACAAGCGTCTTGTGAGGA	GGCGTACTCTTCTCCACTGC	92	0.9979
Luminal binding protein	LBP	Generic stress response	CCTTCGGAGTCATCAATGGT	CTCTATTTGACCGCGAGGAG	84	0.9991
Aldehyde dehydrogenase 2	ALDH2	Aldehyde metabolism	GTGATGAAGGATGAAATCTTTGG	TGGTGAACAGATAAAGATTTAATGG	95	0.9998
Aldehyde dehydrogenase 3	ALDH3	Aldehyde metabolism	TGCAGAAAAGTGTGCTTTGG	GCGATGATCCCGTAAACTGT	99	0.9972
Succinate dehydrogenase	SSD	Aldehyde metabolism	GGGCAAGCTACTGATGAAGC	TCGATCAGAACAAACGCAAG	91	0.9998
Betaine ALDH	BALDH	Aldehyde metabolism	GTGTATGAGAGCATCGCGAA	ATCCACAAGCGCTTGAATAAG	96	0.9973
Glutathione synthase	GSH-S	Antioxidant	TTCGTCTACCTGCTGCAATG	CGACGGTATTCGTTTCGTTT	100	0.9987
Glutathione peroxidase	GPX	Antioxidant	AATCAGTTCGGAGAGCAGGA	ACAGTACCATCAGGGCGAAC	97	0.9986
Glutathione reductase	GR	Antioxidant	CCACCGTGGTCTTTTCTCAT	CATAACCGTCTTGGGCTTGT	94	0.9984
Glutathione S-transferase	GST	Antioxidant	CAACGCTTTATTGCTGGTGA	TGCATGTCTACGGTCTCTGC	97	0.9959
Catalase	CAT	Free radical detoxification	CCGGTAATATTCGCCTAGCA	GGATTCAATTGCCACATTCC	100	0.9776
Superoxide dismutase	SOD	Free radical detoxification	CTCTACCCCTTCGAGGCTCT	AAGGCGTGGTTGTAGTGTCC	88	0.9985
Ascorbate peroxidase	AP	Antioxidant	AACTACCGCACAGGGATGTC	ATCACTCAATCCCTCGCATC	94	0.9997
Tocopherol cyclase	TOCC	Antioxidant	GAAGTTTTGGGGGTGGAAGT	CCACTCTTCTGGTGTCATTGC	100	0.9889
Glycolate oxidase	GLYOX	Antioxidant	GTGGACGAGGACTTGATGGT	GTAAATTGACCACCGCGTTT	99	0.9985
ATP-binding cassette transporter	ABC	Membrane transporter	TCGATGTCAAGCAGAGGTTG	AACACCGTATGCTCCAGGAC	93	0.999
