# Supplementary material for: Key genes as stress indicators in the ubiquitous diatom Skeletonema marinoi
Source: BMC Genomics. 2015 May 28;16(1):411. doi: 10.1186/s12864-015-1574-5 (PMC4445783; doi:10.1186/s12864-015-1574-5)
Supplement: Additional file 4: — Best reference genes in the experimental conditions analyzed. Best reference genes as given by BestKeeper, NormFinder and Genorm analyses, for each of the experimental conditions studied: Silicic acid-starvation/depletion experiments, CO2 experiments (CO2 for four hours or for the entire growth curve), Si-starvation combined with CO2-enrichment and phosphate-starvation. [file 12864_2015_1574_MOESM4_ESM.xls]

## Sheet: Foglio2
Additional file 4. Reference gene assessment.
BestKeeper
Si-experiments	CO2-experiments	CO2-Si experiment	P-experiment
TBP	TUB A	H4	RPS
TUB B	CDK	TUB A	H4
UB	TUB B	CDK	UB
ACT	ACT	RPS	CDK
TUB A	H4	UB	TUB A
CDK	UB	ACT	ACT
RPS	RPS	GAPDH	GAPDH
EF1a	GAPDH	TUB B	REF1a
GAPDH	EF1A	EF1a	TUB B
H4	TBP	TBP	TBP
GeNorm
Si-experiments	CO2-experiments	CO2-Si experiment	P-experiment
CDK-H4	TUB B-ACT	H4-CDK	ACT-UB
TUB A	TUB A	UB	H4
RPS	CDK	ACT	CDK
EF1a	UB	RPS	RPS
TUB B	H4	TUB A	TUB A
TBP	RPS	TUB B	EF1a
ACT	EF1A	EF1a	GAPDH
UB	GAPDH	TBP	TUB B
GAPDH	TBP	GAPDH	TBP
NormFinder
Si-experiments	CO2-experiments	CO2-Si experiment	P-experiment
TUB A	ACT	ACT	ACT
H4	TUB B	UB	H4
RPS	EF1A	TUB B	TBP
CDK	UB	AEF1a	CDK
ACT	TUB A	TBP	EF1a
EF1a	GAPDH	H4	UB
UB	H4	TUB A	RPS
TBP	CDK	RPS	TUB A
TUB B	RPS	CDK	TUB B
GAPDH	TBP	GADPDH	GAPDH
